# Supplementary material for: Kinase Inhibitors with Antiepileptic Properties Identified with a Novel in Vitro Screening Platform
Source: Int J Mol Sci. 2019 May 21;20(10):2502. doi: 10.3390/ijms20102502 (PMC6566965; doi:10.3390/ijms20102502)
Supplement: Supplementary file 1 [file ijms-20-02502-s001.zip]

Archive with 2 entries (2 files):
- Supplementary Tables/Supplementary Table 1.xlsx
- Supplementary Tables/Supplementary Table 2.xlsx
