# Supplementary material for: Kinase Inhibitors with Antiepileptic Properties Identified with a Novel in Vitro Screening Platform
Source: Int J Mol Sci. 2019 May 21;20(10):2502. doi: 10.3390/ijms20102502 (PMC6566965; doi:10.3390/ijms20102502)
Supplement: Supplementary file 1 [file ijms-20-02502-s001.zip › Supplementary Tables/Supplementary Table 1.xlsx]

## Sheet: Sheet1
kinase	pos count	neg count	difference
LYN	6	3	3
YES1	5	2	3
LCK	4	1	3
BLK	4	1	3
CDK5	3	0	3
FYN	4	1	3
ERBB4	2	0	2
TAOK1	3	1	2
FGR	4	2	2
PTK6	3	1	2
PRKX	3	1	2
KIT	4	2	2
ROCK2	2	0	2
SIK1	2	1	1
HCK	6	5	1
GSK3A	2	1	1
TXK	1	0	1
WNK2	1	0	1
MAPKAPK5	2	1	1
GSK3B	2	1	1
GSG2	2	1	1
FRK	3	2	1
TEK	3	2	1
WNK3	1	0	1
CAMK2B	3	2	1
CSF1R	5	4	1
PDGFRB	3	2	1
NTRK2	4	3	1
PAK3	1	0	1
PKN2	2	1	1
ROCK1	1	0	1
PRKG1	3	2	1
FGFR1	3	2	1
MERTK	3	2	1
PTK2	1	0	1
GRK7	2	1	1
PRKCA	1	0	1
BRSK2	2	1	1
AURKA	4	3	1
RPS6KA4	2	1	1
MARK1	2	1	1
RPS6KA2	2	1	1
PRKAA2	2	1	1
FES	1	0	1
ULK2	2	1	1
PRKCZ	1	0	1
CSK	1	0	1
RET	3	2	1
SRC	2	1	1
KDR	3	2	1
NTRK3	1	0	1
CDK2	2	1	1
IKBKB	1	0	1
CDK3	1	0	1
RPS6KA1	1	0	1
SGK2	1	0	1
SGK1	1	0	1
ULK3	1	0	1
TLK2	1	0	1
CDK7	1	0	1
FGFR3	1	0	1
ITK	1	0	1
MUSK	2	2	0
PIM1	2	2	0
EPHA7	1	1	0
TAOK2	2	2	0
PIM2	2	2	0
STK10	3	3	0
TNK2	3	3	0
TAOK3	2	2	0
CLK2	3	3	0
BMX	3	3	0
PDGFRA	2	2	0
PRKCD	1	1	0
PRKCQ	2	2	0
PRKCH	1	1	0
EPHA1	1	1	0
CAMK4	1	1	0
PRKCE	1	1	0
RPS6KA3	2	2	0
EPHB1	1	1	0
DCLK2	1	1	0
PHKG2	2	2	0
EPHA3	1	1	0
TYRO3	1	1	0
FLT1	3	3	0
MAP3K9	2	2	0
CHEK2	2	2	0
TEC	1	1	0
MKNK2	2	2	0
ABL1	2	2	0
EPHA2	1	1	0
DYRK2	1	1	0
BRSK1	1	1	0
CDK1	1	1	0
MARK2	1	1	0
STK4	1	1	0
IRAK4	1	1	0
STK3	1	1	0
JAK3	1	1	0
MINK1	1	1	0
PDPK1	1	1	0
CLK3	1	1	0
HIPK2	1	1	0
MAP2K1	1	1	0
NUAK1	1	1	0
CHEK1	1	1	0
HIPK3	1	1	0
RPS6KA6	1	1	0
MAP3K7	1	1	0
CDK9	1	1	0
TSSK1B	1	1	0
CDK6	1	1	0
MYLK	1	1	0
STK33	1	1	0
NEK11	1	1	0
PASK	1	1	0
HIPK1	1	1	0
FGFR2	1	1	0
RAF1	2	3	-1
EGFR	3	4	-1
MAPK10	2	3	-1
ALK	1	2	-1
RIPK2	3	4	-1
FLT4	4	5	-1
FLT3	3	4	-1
NTRK1	4	5	-1
AURKC	1	2	-1
BTK	1	2	-1
IRAK1	1	2	-1
TBK1	1	2	-1
PRKAA1	1	2	-1
PRKD1	1	2	-1
AXL	1	2	-1
CAMK2D	1	2	-1
RPS6KB1	1	2	-1
CAMK2G	1	2	-1
STK24	1	2	-1
MAPK3	1	2	-1
PRKD2	1	2	-1
JAK2	1	2	-1
DAPK1	0	1	-1
PLK1	0	1	-1
MAPK8	0	1	-1
NLK	0	1	-1
PRKCG	0	1	-1
CHUK	0	1	-1
PLK2	0	1	-1
EPHB2	0	1	-1
DDR2	0	1	-1
EPHA8	0	1	-1
EPHB4	0	1	-1
EPHA5	0	1	-1
MET	0	1	-1
ROS1	0	1	-1
EPHA4	0	1	-1
CSNK2A1	0	1	-1
CSNK2A2	0	1	-1
CSNK1G3	0	1	-1
PIM3	0	1	-1
MTOR	0	1	-1
CSNK1G1	0	1	-1
SRPK1	0	1	-1
MAPK13	0	1	-1
MAPK9	0	1	-1
MAPK1	0	1	-1
INSRR	0	1	-1
INSR	0	1	-1
MAPK14	1	3	-2
CSNK1D	1	3	-2
AURKB	4	6	-2
MELK	2	4	-2
GCK	2	4	-2
STK17A	1	3	-2
MAP2K6	1	3	-2
CSNK1G2	0	2	-2
DAPK3	0	2	-2
DAPK2	0	2	-2
PTK2B	0	2	-2
ABL2	0	2	-2
MAPK11	0	2	-2
MST1R	0	2	-2
