# Supplementary material for: Kinase Inhibitors with Antiepileptic Properties Identified with a Novel in Vitro Screening Platform
Source: Int J Mol Sci. 2019 May 21;20(10):2502. doi: 10.3390/ijms20102502 (PMC6566965; doi:10.3390/ijms20102502)
Supplement: Supplementary file 1 [file ijms-20-02502-s001.zip › Supplementary Tables/Supplementary Table 2.xlsx]

## Sheet: Sheet1
Drug Name	Vendor
Rho Kinase Inhibitor III, Rockout	EMD Calbiochem®
Aurora Kinase Inhibitor II	EMD Calbiochem®
GSK3, GSK3β inhibitor, Bisindolylmaleimide I	EMD Calbiochem®
Flt-3 Inhibitor	EMD Calbiochem®
cFMS Receptor Tyrosine Kinase Inhibitor	EMD Calbiochem®
EGFR/ErbB-2 Inhibitor	EMD Calbiochem®
GTP-14564, cFMS, c-kit, Flt3 inhibitor	EMD Calbiochem®
PDGF Receptor Tyrosine Kinase Inhibitor III	EMD Calbiochem®
VEGF Receptor Tyrosine Kinase Inhibitor II	EMD Calbiochem®
VEGFR Tyrosine Kinase Inhibitor IV (Tivozanib, KRN951)	EMD Calbiochem®
PKC, PKCβ, Bisindolylmaleimide IV	EMD Calbiochem®
EGFR Inhibitor, BPIQ-I	EMD Calbiochem®
Src Kinase Inhibitor I (Src-I1)	EMD Calbiochem®
PKC, PKCβ, Chelerythrine Chloride	EMD Calbiochem®
SL0101, p90 RSK inhibitor	EMD Calbiochem®
GSK-3b, GSK-3β Inhibitor XI	EMD Calbiochem®
Ki20227, cFMS Inhibitor	R&D Systems
GW2580, cFMS Receptor Tyrosine Kinase Inhibitor	R&D Systems
SB203580, p38 MAPK Inhibitor	EMD Calbiochem®
JAK Inhibitor VI	EMD Calbiochem®
JAK Inhibitor I (Pyridone 6)	EMD Calbiochem®
CHIR99021, GSK3β Inhibitor	BioVision
EGFR Inhibitor	EMD Calbiochem®
Rho Kinase Inhibitor IV	EMD Calbiochem®
Akt Inhibitor VIII, Isozyme-Selective, Akti-1/2	EMD Calbiochem®
Gö 6976, PKC, PKCβ	EMD Calbiochem®
Akt Inhibitor V, Triciribine	EMD Calbiochem®
FR180204, MAPK (ERK1/2)	EMD Calbiochem®
PKCbII/EGFR Inhibitor (CGP 53353)	EMD Calbiochem®
IRAK-1/4 Inhibitor	EMD Calbiochem®
PI3Kγ Inhibitor (AS 605240)	EMD Calbiochem®
JNK VIII inhibitor	EMD Calbiochem®
Y-27632, ROCK Inhibitor	EMD Calbiochem®
PD 0325901, MEK Inhibitor	Selleck Chemicals
CP-690550, Tofacitinib, JAK3 Inhibitor	Selleck Chemicals
BIRB 796, Doramapimod, p38 MAPK inhibitor	Selleck Chemicals
BI-D1870, RSK1/2/3/4 Inhibitor	Selleck Chemicals
AZD0530, Saracatinib, Src Inhibitor	Selleck Chemicals
JNK Inhibitor IX	EMD Calbiochem®
PI-103, PI3K	EMD Calbiochem®
CyclotraxinB, TRK Inhibitor	R&D Systems
GNF5837, TRK Inhibitor	R&D Systems
PKR Inhibitor	EMD Calbiochem®
